# Supplementary material for: BNP-Track: a framework for superresolved tracking
Source: Nat Methods. 2024 Jul 22;21(9):1716–24. doi: 10.1038/s41592-024-02349-9 (PMC11399105; doi:10.1038/s41592-024-02349-9)
Supplement: Supplementary file 4 — Supplementary Data [file 41592_2024_2349_MOESM4_ESM.zip]

Archive with 66 entries (65 files):
- Supplementary_Data/
- __MACOSX/._Supplementary_Data
- Supplementary_Data/Supplementary_Data_14.tiff
- __MACOSX/Supplementary_Data/._Supplementary_Data_14.tiff
- Supplementary_Data/.DS_Store
- __MACOSX/Supplementary_Data/._.DS_Store
- Supplementary_Data/Supplementary_Data_15.tiff
- __MACOSX/Supplementary_Data/._Supplementary_Data_15.tiff
- Supplementary_Data/Supplementary_Data_5.tiff
- __MACOSX/Supplementary_Data/._Supplementary_Data_5.tiff
- Supplementary_Data/Supplementary_Data_24.tiff
- __MACOSX/Supplementary_Data/._Supplementary_Data_24.tiff
- Supplementary_Data/Supplementary_Data_22.pdf
- __MACOSX/Supplementary_Data/._Supplementary_Data_22.pdf
- Supplementary_Data/Supplementary_Data_23.pdf
- __MACOSX/Supplementary_Data/._Supplementary_Data_23.pdf
- Supplementary_Data/Supplementary_Data_1.pdf
- __MACOSX/Supplementary_Data/._Supplementary_Data_1.pdf
- Supplementary_Data/Supplementary_Data_3.pdf
- __MACOSX/Supplementary_Data/._Supplementary_Data_3.pdf
- Supplementary_Data/Supplementary_Data_28.tiff
- __MACOSX/Supplementary_Data/._Supplementary_Data_28.tiff
- Supplementary_Data/Supplementary_Data_9.tiff
- __MACOSX/Supplementary_Data/._Supplementary_Data_9.tiff
- Supplementary_Data/Supplementary_Data_21.pdf
- __MACOSX/Supplementary_Data/._Supplementary_Data_21.pdf
- Supplementary_Data/Supplementary_Data_20.pdf
- __MACOSX/Supplementary_Data/._Supplementary_Data_20.pdf
- Supplementary_Data/Supplementary_Data_12.tiff
- __MACOSX/Supplementary_Data/._Supplementary_Data_12.tiff
- Supplementary_Data/Supplementary_Data_2.pdf
- __MACOSX/Supplementary_Data/._Supplementary_Data_2.pdf
- Supplementary_Data/Supplementary_Data_13.tiff
- __MACOSX/Supplementary_Data/._Supplementary_Data_13.tiff
- Supplementary_Data/Supplementary_Data_30.pdf
- __MACOSX/Supplementary_Data/._Supplementary_Data_30.pdf
- Supplementary_Data/Supplementary_Data_18.pdf
- __MACOSX/Supplementary_Data/._Supplementary_Data_18.pdf
- Supplementary_Data/Supplementary_Data_19.pdf
- __MACOSX/Supplementary_Data/._Supplementary_Data_19.pdf
- Supplementary_Data/Supplementary_Data_31.pdf
- __MACOSX/Supplementary_Data/._Supplementary_Data_31.pdf
- Supplementary_Data/Supplementary_Data_29.tiff
- __MACOSX/Supplementary_Data/._Supplementary_Data_29.tiff
- Supplementary_Data/Supplementary_Data_8.tiff
- __MACOSX/Supplementary_Data/._Supplementary_Data_8.tiff
- Supplementary_Data/Supplementary_Data_4.pdf
- __MACOSX/Supplementary_Data/._Supplementary_Data_4.pdf
- Supplementary_Data/Supplementary_Data_25.tiff
- __MACOSX/Supplementary_Data/._Supplementary_Data_25.tiff
- Supplementary_Data/Supplementary_Data_7.tiff
- __MACOSX/Supplementary_Data/._Supplementary_Data_7.tiff
- Supplementary_Data/Supplementary_Data_26.tiff
- __MACOSX/Supplementary_Data/._Supplementary_Data_26.tiff
- Supplementary_Data/Supplementary_Data_10.tiff
- __MACOSX/Supplementary_Data/._Supplementary_Data_10.tiff
- Supplementary_Data/Supplementary_Data_11.tiff
- __MACOSX/Supplementary_Data/._Supplementary_Data_11.tiff
- Supplementary_Data/Supplementary_Data_6.tiff
- __MACOSX/Supplementary_Data/._Supplementary_Data_6.tiff
- Supplementary_Data/Supplementary_Data_27.tiff
- __MACOSX/Supplementary_Data/._Supplementary_Data_27.tiff
- Supplementary_Data/Supplementary_Data_16.tiff
- __MACOSX/Supplementary_Data/._Supplementary_Data_16.tiff
- Supplementary_Data/Supplementary_Data_17.tiff
- __MACOSX/Supplementary_Data/._Supplementary_Data_17.tiff
